# Supplementary material for: Early Osteogenic Marker Expression in hMSCs Cultured onto Acid Etching-Derived Micro- and Nanotopography 3D-Printed Titanium Surfaces
Source: Int J Mol Sci. 2022 Jun 25;23(13):7070. doi: 10.3390/ijms23137070 (PMC9266831; doi:10.3390/ijms23137070)
Supplement: Supplementary file 1 [file ijms-23-07070-s001.zip]

Archive with 1 entries (1 files):
- ijms-1765217-Supplementary.pdf
